# Supplementary material for: Antimicrobial Susceptibility Profiles of Erysipelothrix rhusiopathiae and Riemerella anatipestifer Isolates from Clinical Cases of Waterfowl in Hungary Between 2022 and 2023
Source: Antibiotics (Basel). 2025 May 8;14(5):478. doi: 10.3390/antibiotics14050478 (PMC12108183; doi:10.3390/antibiotics14050478)
Supplement: Supplementary file 1 [file antibiotics-14-00478-s001.zip]

Archive with 1 entries (1 files):
- antibiotics-3590576-supplementary.xlsx
