# Supplementary material for: Antimicrobial Susceptibility Profiles of Erysipelothrix rhusiopathiae and Riemerella anatipestifer Isolates from Clinical Cases of Waterfowl in Hungary Between 2022 and 2023
Source: Antibiotics (Basel). 2025 May 8;14(5):478. doi: 10.3390/antibiotics14050478 (PMC12108183; doi:10.3390/antibiotics14050478)
Supplement: Supplementary file 1 [file antibiotics-14-00478-s001.zip › antibiotics-3590576-supplementary.xlsx]

## Sheet: Riemerella anatipestifer
Bacteria	Animal	Organ	Identity	Amoxicillin	Amoxicillin-clavulanic acid	Ceftriaxone	Imipenem	Neomycin	Spectinomycin	Doxycycline	Florfenicol	Tylosin	Tiamulin	Lincomycin	Enrofloxacin	Colistin	Potentiated sulphonamide	Vancomycin	Town	Region
Riemerella anatipestifer	goose	liver	1/RA/L/2022	0.5	0.5	0.015	0.015	8	64	4	32	512	256	512	0.03	0.015	0.03	16	Gyöngyöspata	Észak-Magyarország
Riemerella anatipestifer	goose	brain chamber	2/RA/L/2022	2	4	32	1	64	64	32	4	256	256	256	32	0.125	16	64	Szentes	Dél-Alföld
Riemerella anatipestifer	goose	brain chamber	3/RA/L/2022	64	64	0.03	0.06	8	64	32	128	256	256	256	16	0.03	16	64	Öcsöd	Észak-Alföld
Riemerella anatipestifer	goose	brain chamber	4/RA/L/2022	0.5	0.5	0.06	0.25	16	256	0.5	16	1024	1024	1024	0.03	0.03	16	256	Szank	Dél-Alföld
Riemerella anatipestifer	goose	liver	5/RA/L/2022	8	8	16	0.06	64	64	64	16	256	128	128	16	0.125	16	16	Öcsöd	Észak-Alföld
Riemerella anatipestifer	goose	brain chamber	6/RA/L/2022	64	16	16	1	64	64	32	8	256	128	128	32	0.06	16	64	Csólyospálos	Dél-Alföld
Riemerella anatipestifer	goose	brain chamber	7/RA/L/2022	0.5	0.5	0.06	1	16	256	4	16	1024	1024	1024	0.015	0.015	32	256	Kiskunmajsa	Dél-Alföld
Riemerella anatipestifer	goose	brain chamber	8/RA/L/2022	2	0.5	0.03	0.03	1	4	2	0.5	128	128	128	2	0.06	0.125	32	Kunszentmárton	Észak-Alföld

## Sheet: Erysipelothrix rhusiopathiae
Bacteria	Animal	Organ	Identity	Amoxicillin	Amoxicillin-clavulanic acid	Ceftriaxone	Imipenem	Neomycin	Spectinomycin	Doxycycline	Florfenicol	Tylosin	Tiamulin	Lincomycin	Enrofloxacin	Colistin	Potentiated sulphonamide	Vancomycin	Town	Region
Erysipelothrix rhusiopathiae	goose	liver	1/ER/L/2023	0.5	0.5	4	0.125	32	512	1	256	1024	512	1024	128	256	1024	0.5	Egerbocs	Észak-Magyarország
Erysipelothrix rhusiopathiae	goose	liver	2/ER/L/2022	2	2	0.5	1	512	64	2	4	512	256	512	32	64	8	512	Jánoshalma	Dél-Alföld
Erysipelothrix rhusiopathiae	goose	liver	3/ER/L/2022	2	1	8	0.015	32	512	2	2	512	256	128	0.5	0.03	1024	256	Újkígyós	Dél-Alföld
Erysipelothrix rhusiopathiae	goose	liver	4/ER/L/2022	8	8	0.5	4	4	64	16	4	8	512	128	16	32	1024	0.5	Újkígyós	Dél-Alföld
Erysipelothrix rhusiopathiae	goose	liver	5/ER/L/2022	16	16	8	0.06	64	256	0.5	2	512	256	512	16	32	2	256	Soltvadkert	Dél-Alföld
Erysipelothrix rhusiopathiae	goose	liver	6/ER/L/2022	0.5	0.5	0.06	0.5	1	64	4	8	1024	512	1024	0.06	0.015	64	512	Kerekharaszt	Észak-Magyarország
Erysipelothrix rhusiopathiae	goose	liver	7/ER/L/2022	8	4	128	0.5	4	128	16	64	1	256	8	8	32	512	1	Újkígyós	Dél-Alföld
Erysipelothrix rhusiopathiae	goose	liver	8/ER/L/2022	4	4	16	1	0.5	64	0.5	256	0.5	64	256	4	16	512	0.5	Újkígyós	Dél-Alföld
Erysipelothrix rhusiopathiae	goose	liver	9/ER/L/2022	0.5	0.5	0.015	0.015	8	64	4	32	512	256	512	0.03	0.015	0.5	16	Gyöngyöspata	Észak-Magyarország
Erysipelothrix rhusiopathiae	goose	lung	10/ER/L/2022	4	2	0.03	0.25	16	32	2	8	512	128	1024	0.06	0.25	2	256	Szügy	Észak-Magyarország
Erysipelothrix rhusiopathiae	goose	liver	11/ER/L/2022	64	64	1	2	64	256	32	4	256	256	512	0,03	2	4	256	Öcsöd	Észak-Alföld
Erysipelothrix rhusiopathiae	duck	liver	12/ER/K/2022	64	64	32	4	64	64	8	128	256	256	256	32	32	256	256	Zsombó	Dél-Alföld
Erysipelothrix rhusiopathiae	goose	liver	13/ER/L/2022	8	8	0.03	0.125	32	128	4	8	512	128	1024	1	0.25	512	512	Bócsa	Dél-Alföld
Erysipelothrix rhusiopathiae	goose	liver	14/ER/L/2022	32	32	0.06	0.25	32	1024	2	256	512	256	512	256	0.06	1024	256	Bócsa	Dél-Alföld
Erysipelothrix rhusiopathiae	goose	liver	15/ER/L/2022	0.25	0.25	0.03	0.125	1	64	4	2	512	64	512	0.015	0.015	128	512	Jászjákóhalma	Észak-Alföld
Erysipelothrix rhusiopathiae	goose	liver	16/ER/L/2022	0.125	0.25	4	0.25	16	32	64	256	1024	256	2	8	512	2	4	Vámospércs	Észak-Alföld
Erysipelothrix rhusiopathiae	goose	liver	17/ER/L/2022	2	2	0.015	0.03	16	32	0.5	8	512	128	1024	0.5	0.25	4	256	Újkígyós	Dél-Alföld
Erysipelothrix rhusiopathiae	goose	liver	18/ER/L/2022	2	2	0.015	0.125	32	32	1	8	512	128	1024	1	0.25	4	256	Újkígyós	Dél-Alföld
